# Supplementary material for: CETP inhibition enhances monocyte activation and bacterial clearance and reduces streptococcus pneumonia–associated mortality in mice
Source: JCI Insight. 2024 Apr 22;9(8):e173205. doi: 10.1172/jci.insight.173205 (PMC11141867; doi:10.1172/jci.insight.173205)
Supplement: Supporting data values [file jciinsight-9-173205-s139.xlsx]

## Sheet: Summary
			Graph Title			Description						Graph Title			Description
Main Figures:									Supplem Figures:
	Figure 1	Fig 1B	APOE*3-Leiden.CETP Mice Plasma							Supplem Figure 1	Fig S1A	APOA1.CETP Mice			(LDL 72hr)
		Fig 1C	APOE*3-Leiden.CETP Mice (72hr)			(clinical score)					Fig S1B	APOA1.CETP Mice			(total cholesterol 72hr)
		Fig 1D	APOE*3-Leiden.CETP Mice Survival								Fig S1C	CETP activity (72hr)			(APOA1.CETP Mice)
		Fig 1F	APOE*3-Leiden.CETP Mice Lung			(MicroCT)					Fig S1D	APOE*3-Leiden.CETP Mice Body Weight
											Fig S1E	APOE*3-Leiden.CETP Mice Temperature
	Figure 2	Fig 2A	APOA1.CETP Mice Plasma							Supplem Figure 2	Fig S2A	APOA1.CETP Mice Body Weight
		Fig 2B	APOA1.CETP Mice (72hr)			(clinical score)					Fig S2B	APOA1.CETP Mice Temperature
		Fig 2C	APOA1.CETP Mice Survival
		Fig 2E	APOA1.CETP Mice 72hr (Lung)			(H&E)				Supplem Figure 3	Fig S3B	APOA1.CETP Mice Serum (0hr)			(COX-2, treated with serum)
		Fig 2F	APOA1.CETP Mice 72hr (Lung)			(lytA)					Fig S3C	APOA1.CETP Mice Serum (0hr)			(IL-1beta ELISA, treated with serum)
		Fig 2H	APOA1.CETP Mice Blood (72hr)			(blood agar)					Fig S3D	THP1			(IL-1beta ELISA)
										Supplem Figure 4	Fig S4A	APOE*3-Leiden.CETP Mice			(activate monocytes blood (0hr))
	Figure 3	Fig 3A	APOA1.CETP Mice Lung (24hr)			(cytokine ELISA)
		Fig 3B	APOA1.CETP Mice 72hr			(IL-6 ELISA)				Supplem Figure 5	Fig S5A	RAW 264.7			(transcription of pro-inflam (24hrs))
		Fig 3C	APOA1.CETP Mice 72hr			(TNF-α ELISA)					Fig S5B	THP1			(transcription of pro-inflam casp-1 (24hrs), evacetrapib)
		Fig 3D	APOA1.CETP Mice 72hr			(IL-1β ELISA)					Fig S5C	THP1			(transcription of pro-inflam cox-2 (24hrs), evacetrapib)
		Fig 3E	APOA1.CETP Mice 72hr			(chemokine qPCR)
		Fig 3F	APOA1.CETP Mice 72hr			(cytokine qPCR)				Supplem Figure 6	Fig S6A	APOA1.CETP Mice Body Weight (IV injection)
											Fig S6B	APOA1.CETP Mice Temperature (IV injection)
	Figure 4	Fig 4B	APOA1.CETP Mice (Lung IHC)
		Fig 4C	APOA1.CETP Mice (BAL)			(CD11b+ Ly-6C+)
		Fig 4D	APOA1.CETP Mice (BAL)			(CD11b+ Ly-6C-)
		Fig 4E	APOA1.CETP Mice (Blood)			(Ly-6C++ Ly-6Gdim)
	Figure 5	Fig 5B	(Cox-2 PBMC)
		Fig 5C	(Caspase-1 PBMC)
		Fig 5E	(Cox-2 THP1)
		Fig 5G	(Caspase-1 THP1)
		Fig 5H	THP1 (DCFDA)
		Fig 5J	(Cox-2 RAW adeno)
		Fig 5K	(CETP RAW adeno)
		Fig 5M	(Caspase-1 RAW adeno)
	Figure 6	Fig 6B	APOA1.CETP Mice Plasma 72hr (IV injection)
		Fig 6C	APOA1.CETP Mice 72hr (IV injection)			(clinical score)
		Fig 6D	APOA1.CETP Mice (IV injection)

## Sheet: 1B
Fig 1B	APOE*3-Leiden.CETP Mice Plasma
		Control						CETPi						ttest
	0hr	11.8333	27.5417	25.4583	69.9583	52.25		95.6667	160.875	78.875	67.7917	70.1667		0.0218029
	72hr	10.125	23.25	7.95833	0	0		66.875	37.625	52.2917	8.83333	56.6667	34.3333	0.0074677
	ttest	0.0322859						0.0187062

## Sheet: 1C
Fig 1C	APOE*3-Leiden.CETP Mice (72hr)			(clinical score)
	Control	CETPi
	7	9
	10	7
	19	6
	19	6
	6	7
	19	7
	8	6
	6	6
	19	6
	7	9
	19	19
	19	19
	19

## Sheet: 1D
Fig 1D	APOE*3-Leiden.CETP Mice Survival
	Hours	Control (n=12)	CETPi (n=13)
	72	0
	72	0
	72	1
	72	1
	72	0
	72	1
	72	0
	72	0
	24	1
	72		0
	72		0
	72		0
	72		0
	72		0
	72		0
	72		0
	72		0
	72		0
	72		0
	72		0
	36	1
	36	1
	30	1
	54		1
	54		1

## Sheet: 1F
Fig 1F	APOE*3-Leiden.CETP Mice Lung			(MicroCT)
	Non-infected	Placebo	CETPi
	52.004	79.152	58.374
	48.247	90.67	57.56
	49.981	71.694	56.392
	53.389	76.211	54.974
	58.27	89.591	64.465
	44.589	81.341	69.629
	52.212	71.068	55.589
	52.125	80.474	55.075
	49.528	73.791	51.483
	47.333	91.515	42.941

## Sheet: 2A
Fig 2A	APOA1.CETP Mice Plasma
		Control (n=5)						CETPi (n=5)					ttest
	0hr	157.405	185.079	87.5635	85.5216	86.9524		180.54	199.921	159.325	162.905	183.246	0.0353586
	72hr	84.4044	66.223	8.75895	36.0311	68.6781		98.0737	86.196	101.856	120.9	81.4848	0.0181858
	ttest	0.027297					ttest	4.90049e-05

## Sheet: 2B
Fig 2B	APOA1.CETP Mice (72hr)			(clinical score)
	Control	CETPi
	19	3
	19	2
	19	5
	11	6
	9	4
	10	6
	10	4
	9	4
	8	4
	13	4

## Sheet: 2C
Fig 2C	APOA1.CETP Mice Survival
	Hours	Control (n=14)	CETPi (n=15)
	48	1
	72	0
	72	0
	72	1
	72	0
	48	1
	24	1
	48	1
	48	1
	24	1
	24	1
	72	0
	72	0
	72	0
	72		0
	72		0
	72		0
	72		0
	72		0
	72		0
	72		0
	72		0
	72		0
	72		0
	72		0
	48		1
	48		1
	72		0
	48		1

## Sheet: 2E
Fig 2E	APOA1.CETP Mice 72hr (Lung)			(H&E)
	Control	CETPi
	3	1.75
	4.75	1.25
	3.75	2

## Sheet: 2F
Fig 2F	APOA1.CETP Mice 72hr (Lung)			(lytA)
	Control	CETPi
	1.47231	0.004721
	0.909826	0.266764
	0.000896	0.009892
	1.61697	0.00271
		0.318362

[truncated: 38 more sheets: 2H, 3A, 3B, 3C, 3D, 3E, 3F, 4B, 4C, 4D, 4E, 5B, 5C, 5E, 5G, 5H, 5J, 5K, 5M, 6B …]
